# Supplementary material for: Potassium Iodide Doping for Vacancy Substitution and Dangling Bond Repair in InP Core-Shell Quantum Dots
Source: Nanomaterials (Basel). 2024 Jun 19;14(12):1055. doi: 10.3390/nano14121055 (PMC11206699; doi:10.3390/nano14121055)
Supplement: Supplementary file 1 [file nanomaterials-14-01055-s001.zip]

Archive with 1 entries (1 files):
- nanomaterials-3024309-supplementary.pdf
